# Supplementary material for: PTRN-1 (CAMSAP) and NOCA-2 (NINEIN) are required for microtubule polarity in Caenorhabditis elegans dendrites
Source: PLoS Biol. 2022 Nov 17;20(11):e3001855. doi: 10.1371/journal.pbio.3001855 (PMC9714909; doi:10.1371/journal.pbio.3001855)
Supplement: S1 Data — (XLSX) [file pbio.3001855.s017.xlsx]

## Sheet: Fig1C
	anterior dendrites
wild type		minus end out %	unc-33(mn407)	minus end out(%)	unc-33(mn407);Pdes-2UNC-33:GFP	minus end out(%)
20180416 hrtSi5 w2		100	20210803 unc33mn407,hrtSi26 w1	25	20210803 STR405 w1	85.7143
20180416 hrtSi5 w3		100	20210803 unc33mn407,hrtSi26 w2	0	20210803 STR405 w2	100
20180529 hrtSi5 w1		100	20210803 unc33mn407,hrtSi26 w3	37.5	20210803 STR405 w3	100
20180529 hrtSi5 w4		100	20210803 unc33mn407,hrtSi26 w5	0	20210803 STR405 w4	100
20180529 hrtSi5 w5		100	20210803 unc33mn407,hrtSi26 w6	0	20210803 STR405 w5	100
20180529hrtSi5 w7		100	20210803 unc33mn407,hrtSi26 w7	0	20210803 STR405 w6	85.7143
20180315 hrtSi5 w2		100	20210803 unc33mn407,hrtSi26 w9	0	20210803 STR405 w7	77.7778
20180315 hrtSi5 w3		100	20210803 unc33mn407,hrtSi26 w10	8.33333	20210723 STR405 L4 w3	75
20180315 hrtSi5 w4		100	20210803 unc33mn407,hrtSi26 w11	50	20210723 STR405 L4 w5	100
20180315 hrtSi5 w5		100			20210723 STR405 L4 w6	100
20180315 hrtSi5 w6		100			20210723 STR405 L4 w8	83.3333
20200901 hrtSi5 w1		100			20210723 STR405 L4 w9	100
20200901 hrtSi5 w2		100			20210723 STR405 L4 w10	85.7143
20200901 hrtSi5 w3		100
20200901 hrtSi5 w4		100
20200901 hrtSi5 w5		100
20200901 hrtSi5 w6		92.8571
20200901 hrtSi5 w7		87.5
20200901 hrtSi5 w8		100
20200901 hrtSi5 w9		100
20200901 hrtSi5 w10		100
20200902hrtSi5 w1		100
20200902hrtSi5 w2		100
20200902hrtSi5 w3		100
20200902hrtSi5 w4		87.5
20200902hrtSi5 w5		100
20200902hrtSi5 w6		100
20200902hrtSi5 w7		100
20200902hrtSi5 w8		100

## Sheet: Fig1D
	anterior dendrites
wild type		minus end out %		Ptrn-1 mutant	minus end out %		Punc-86:PTRN-1 rescue	% of minus end out	Pdes-2:PTRN-1 rescue	% of minus end out
20180416 hrtSi5 w2		100		20190627 patronin-1;hrtSi5 w1	100		20201127 mix613 PUNC86 ptrn1 rescue ant kymo ebs w1	100	20201029 pdes2 ptrn-1 rescue kymo ebs w1	0
20180416 hrtSi5 w3		100		20190627 patronin-1;hrtSi5 w2	83.3333		20201127 mix613 PUNC86 ptrn1 rescue ant kymo ebs w2	95.8333	20201029 pdes2 ptrn-1 rescue kymo ebs w2	100
20180529 hrtSi5 w1		100		20190627 patronin-1;hrtSi5 w3	0		20201127 mix613 PUNC86 ptrn1 rescue ant kymo ebs w3	100	20201029 pdes2 ptrn-1 rescue kymo ebs w3	100
20180529 hrtSi5 w4		100		20190627 patronin-1;hrtSi5 w5	90.9091		20201127 mix613 PUNC86 ptrn1 rescue ant kymo ebs w4	100	20201029 pdes2 ptrn-1 rescue kymo ebs w4	0
20180529 hrtSi5 w5		100		20190627 patronin-1;hrtSi5 w6	100		20201127 mix613 PUNC86 ptrn1 rescue ant kymo ebs w5	100	20201029 pdes2 ptrn-1 rescue kymo ebs w5	92.3077
20180529hrtSi5 w7		100		20190627 patronin-1;hrtSi5 w7	100		20201127 mix613 PUNC86 ptrn1 rescue ant kymo ebs w6	92.8571	20201029 pdes2 ptrn-1 rescue kymo ebs w6	44.4444
20180315 hrtSi5 w2		100		20190627 patronin-1;hrtSi5 w8	100		20201127 mix613 PUNC86 ptrn1 rescue ant kymo ebs w7	76.9231	20201029 pdes2 ptrn-1 rescue kymo ebs w7	90
20180315 hrtSi5 w3		100		20190627 patronin-1;hrtSi5 w9	100		20201127 mix613 PUNC86 ptrn1 rescue ant kymo ebs w8	100	20201029 pdes2 ptrn-1 rescue kymo ebs w8	92.3077
20180315 hrtSi5 w4		100		20190627 patronin-1;hrtSi5 w10	100		20201127 mix613 PUNC86 ptrn1 rescue ant kymo ebs w9	100	20201029 pdes2 ptrn-1 rescue kymo ebs w9	100
20180315 hrtSi5 w5		100		20190627 patronin-1;hrtSi5 w11	100		20201127 mix613 PUNC86 ptrn1 rescue ant kymo ebs w10	100	20201029 pdes2 ptrn-1 rescue kymo ebs w10	100
20180315 hrtSi5 w6		100		20190627 patronin-1;hrtSi5 w12	0		20201127 mix613 PUNC86 ptrn1 rescue ant kymo ebs w12	93.3333	20201029 pdes2 ptrn-1 rescue kymo ebs w13	21.4286
20200901 hrtSi5 w1		100		20190627 patronin-1;hrtSi5 w13	0		20201127 mix613 PUNC86 ptrn1 rescue ant kymo ebs w13	90.9091
20200901 hrtSi5 w2		100		20190627 patronin-1;hrtSi5 w14	0		20201127 mix613 PUNC86 ptrn1 rescue ant kymo ebs w14	100
20200901 hrtSi5 w3		100		20190627 patronin-1;hrtSi5 w15	100		20201127 mix613 PUNC86 ptrn1 rescue ant kymo ebs w15	100
20200901 hrtSi5 w4		100		20190627 patronin-1;hrtSi5 w16	0		20201127 mix613 PUNC86 ptrn1 rescue ant kymo ebs w16	100
20200901 hrtSi5 w5		100		20190627 patronin-1;hrtSi5 w17	0		20201127 mix613 PUNC86 ptrn1 rescue ant kymo ebs w17	100
20200901 hrtSi5 w6		92.8571		20190627 patronin-1;hrtSi5 w18	0		20201127 mix613 PUNC86 ptrn1 rescue ant kymo ebs w18	0
20200901 hrtSi5 w7		87.5		20200901 ptrn-1; hrtSi5 w1	100		20201127 mix613 PUNC86 ptrn1 rescue ant kymo ebs w19	80
20200901 hrtSi5 w8		100		20200901 ptrn-1; hrtSi5 w2	100		20201127 mix613 PUNC86 ptrn1 rescue ant kymo ebs w20	94.1176
20200901 hrtSi5 w9		100		20200901 ptrn-1; hrtSi5 w4	100		20201127 mix613 PUNC86 ptrn1 rescue ant kymo ebs w21	87.5
20200901 hrtSi5 w10		100		20200901 ptrn-1; hrtSi5 w7	100		20201127 mix613 PUNC86 ptrn1 rescue ant kymo ebs w22	100
20200902hrtSi5 w1		100		20200901 ptrn-1; hrtSi5 w9	84.6154
20200902hrtSi5 w2		100		20200901 ptrn-1; hrtSi5 w10	100
20200902hrtSi5 w3		100		20200901 ptrn-1; hrtSi5 w11	100
20200902hrtSi5 w4		87.5		20200901 ptrn-1; hrtSi5 w12	100
20200902hrtSi5 w5		100		20200901 ptrn-1; hrtSi5 w13	100
20200902hrtSi5 w6		100
20200902hrtSi5 w7		100
20200902hrtSi5 w8		100

## Sheet: Fig1G
						wild type												worms (ptrn-1 mutant)	anterior den length(pixel)		anterior den length(um)	>90um	cb	tip	mix				worms (unc-33 mutant)	anterior den length(pixel)		anterior den length(um)
						20190809 hrtSi5 early stage		anterior den length(pixel)	anterior den length(um)	nucleated from ?		cb	tip	mix				20190828 w5	1524	tip	160.421		17.6471	64.7059	17.6471				20211104 STR130 young stage w1	873	CB	91.7981	>90um	cb	tip	mix
summary:							w5	1912	212.444	den	>90um	0	100	0				20211112 PTRN1,HRTsi5 young stage w5	1416	tip	149.053								20211108 STR130 young stage w12	1417	tip	149.001		15.3846	38.4615	46.1538
wild type	distal tip	mix	cell body				w12	1828	203.111	den								20211112 PTRN1,HRTsi5 young stage w17	1400	tip	147.368								20211108 STR130 young stage w29	1291	mix	135.752
<30um	100	0	0				w3	1821	202.333	den								20211112 PTRN1,HRTsi5 young stage w3	1380	tip	145.263								20211108 STR130 young stage w23	1209	mix	127.129
30-60um	100	0	0			20190803	w1	1722	191.333	den								20190828 w4	1262	cb	132.842								20211104 STR130 young stage w11	1199	tip	126.078
60-90um	100	0	0				w7	1713	190.333	den								20190828 w6	1227	mix	129.158								20211108 STR130 young stage w27	1176	cb	123.659
>90um	100	0	0				w14	1686	187.333	den								20190819w4	1197	tip	126								20211108 STR130 young stage w26	1172	tip	123.239
ptrn-1(tm5597)							w9	1639	182.111	den								20190819w7	1180	mix	124.211								20211108 STR130 young stage w28	1169	mix	122.923
<30um	71.4286	14.2857	14.2857			20190820	w1	1554	172.667	den								20190828 w10	1089	cb	114.632								20211108 STR130 young stage w7	1139	mix	119.769
30-60um	85.7143	0	14.2857				w8	1517	168.556	den								20190828 w8	1065	tip	112.105								20211104 STR130 young stage w2	1123	tip	118.086
60-90um	85.7143	7.14286	7.14286				w4	1445	160.556	den								20211112 PTRN1,HRTsi5 young stage w14	1013	tip	106.632								20211108 STR130 young stage w4	1104	tip	116.088
>90um	64.7059	17.6471	17.6471				w13	1261	140.111	den								20190828 w7	998	tip	105.053								20211104 STR130 young stage w12	977	mix	102.734
unc-33(mn407)							w6	1225	136.111	den								20190828 w13	906	cb	95.3684								20211104 STR130 young stage w8	871	mix	91.5878
<30um	77.7778	11.1111	11.1111				w5	1278	134.526	den								20190819w3	905	mix	95.2632								20211104 STR130 young stage w4	863	mix	90.7466
30-60um	69.2308	23.0769	7.69231				w10	1249	131.474	den								20211112 PTRN1,HRTsi5 young stage w1	893	tip	94								20211108 STR130 young stage w25	852	cb	89.5899	60-90um	cb	tip	mix
60-90um	30.7692	38.4615	30.7692				w7	1027	114.111	den								20211112 PTRN1,HRTsi5 young stage w10	865	tip	91.0526								20211108 STR130 young stage w10	848	tip	89.1693		30.7692	30.7692	38.4615
>90um	38.4615	46.1538	15.3846				w9	967	101.789	den								20190828 w11	863	tip	90.8421								20211104 STR130 young stage w10	843	cb	88.6435
							w9	763	84.7778	den	60-90							20190828 w9	852	cb	89.6842	60-90um	7.14286	85.7143	7.14286				20211108 STR130 young stage w18	824	mix	86.6456
							w2	701	77.8889	den		0	100	0				20211112 PTRN1,HRTsi5 young stage w25	848	tip	89.2632								20211104 STR130 young stage w3	813	mix	85.489
							w8	734	77.2632	den								20190819w5	810	tip	85.2632								20211108 STR130 young stage w1	785	tip	82.5447
							w1	682	75.7778	den								20211112 PTRN1,HRTsi5 young stage w7	774	tip	81.4737								20211108 STR130 young stage w9	781	mix	82.1241
							w10	643	71.4444	den								20211112 PTRN1,HRTsi5 young stage w26	773	tip	81.3684								20211104 STR130 young stage w15	733	mix	77.0768
							w7	622	65.4737	den								20211112 PTRN1,HRTsi5 young stage w11	766	tip	80.6316								20191124 STR130 young stage w4	665	tip	73.8889
							w11	588	65.3333	den								20211112 PTRN1,HRTsi5 young stage w19	729	tip	76.7368								20211104 STR130 young stage w16	678	mix	71.2934
							w3	571	63.4444	den								20190819w2	717	tip	75.4737								20211108 STR130 young stage w30	639	cb	67.1924
							w5	458	50.8889	den	30-60um							20190828 w12	700	tip	73.6842								20211108 STR130 young stage w16	622	tip	65.4048
							w3	415	46.1111	den		0	100	0				20211112 PTRN1,HRTsi5 young stage w8	691	tip	72.7368								20211104 STR130 young stage w14	605	cb	63.6172
							w5	410	45.5556	den								20211112 PTRN1,HRTsi5 young stage w18	653	tip	68.7368								20211108 STR130 young stage w20	569	tip	59.8318	30-60um	cb	tip	mix
							w4	387	43	den								20211112 PTRN1,HRTsi5 young stage w4	579	tip	60.9474								20211108 STR130 young stage w22	564	mix	59.306		7.69231	69.2308	23.0769
							w6	382	42.4444	den								20190828 w2	573	tip	60.3158								2011108 STR130 young stage w31	551	tip	57.939
							w6	328	34.5263	den								20211112 PTRN1,HRTsi5 young stage w12	556	tip	58.5263	30-60um	14.2857	85.7143	0				20211108 STR130 young stage w21	458	mix	48.1598
							w2	301	33.4444	den								20190828 w1	555	tip	58.4211								20211104 STR130 young stage w6	438	mix	46.0568
							w2	270	28.4211	den	<30um	0	100	0				20211112 PTRN1,HRTsi5 young stage w28	548	tip	57.6842								20211108 STR130 young stage w15	411	tip	43.2177
							w3	194	20.4211	den								20211112 PTRN1,HRTsi5 young stage w13	540	tip	56.8421								20211104 STR130 young stage w9	392	tip	41.2198
						20190705	w2	183	20.3333	den								20211112 PTRN1,HRTsi5 young stage w27	528	cb	55.5789								20211104 STR130 young stage w5	388	tip	40.7992
							w4	175	18.4211	den								20211112 PTRN1,HRTsi5 young stage w16	464	tip	48.8421								20211108 STR130 young stage w5	375	tip	39.4322
							w4	134	14.8889	den								20211112 PTRN1,HRTsi5 young stage w15	439	tip	46.2105								20211108 STR130 young stage w19	367	tip	38.591
							w8	124	13.7778	den								20190819w1	429	tip	45.1579								20211108 STR130 young stage w11	359	tip	37.7497
						20211112	w1	59	6.21053	den								20211112 PTRN1,HRTsi5 young stage w6	416	tip	43.7895								20211108 STR130 young stage w24	351	tip	36.9085
																		20211112 PTRN1,HRTsi5 young stage w2	415	tip	43.6842								20211104 STR130 young stage w13	320	cb	33.6488
																		20190819w6	377	tip	39.6842								20211108 STR130 young stage w2	234	cb	24.6057	0-30um	cb	tip	mix
																		20190705 w2	368	cb	38.7368								20211108 STR130 young stage w13	232	tip	24.3954		11.1111	77.7778	11.1111
																		20190828 w3	296	tip	31.1579								20191124 STR130 young stage w2	230	tip	24.1851
																		20211112 PTRN1,HRTsi5 young stage w20	290	tip	30.5263								20211108 STR130 young stage w6	226	tip	23.7645
																		20211112 PTRN1,HRTsi5 young stage w21	284	tip	29.8947	<30um	14.2857	71.4286	14.2857				20191124 STR130 young stage w4	207	tip	21.7666
																		20211112 PTRN1,HRTsi5 young stage w9	252	tip	26.5263								20191124 STR130 young stage w1	197	tip	20.715
																		20190709w1SD1 100X	381	mix	25.4								20211108 STR130 young stage w3	191	mix	20.0841
																		20211112 PTRN1,HRTsi5 young stage w23	192	tip	20.2105								20211108 STR130 young stage w8	116	tip	12.1977
																		20211112 PTRN1,HRTsi5 young stage w22	153	tip	16.1053								20191129 STR130 young stage w1	83	tip	9.22222
																		20211112 PTRN1,HRTsi5 young stage w24	137	tip	14.4211
																		20190709w2 SD1 100X	110	cb	7.33333

## Sheet: Fig2B
	anterior dendrites
wild type		minus end out %		ptrn-1(tm5597)	minus end out %	noca-2(hrt28)	% of minus end out	ptrn-19tm5597);noca-2(hrt28)	% of minus end out
20180416 hrtSi5 w2		100		20190627 patronin-1;hrtSi5 w1	100	20200806 new ninein,hrti5 w1	100	20201013 new ninein,ptrn1,hrtSi5 w1	0
20180416 hrtSi5 w3		100		20190627 patronin-1;hrtSi5 w2	83.3333	20200806 new ninein,hrti5 w2	100	20201013 new ninein,ptrn1,hrtSi5 w2	100
20180529 hrtSi5 w1		100		20190627 patronin-1;hrtSi5 w3	0	20200806 new ninein,hrti5 w3	87.5	20201013 new ninein,ptrn1,hrtSi5 w3	0
20180529 hrtSi5 w4		100		20190627 patronin-1;hrtSi5 w5	90.9091	20200806 new ninein,hrti5 w4	100	20201013 new ninein,ptrn1,hrtSi5 w4	5.26316
20180529 hrtSi5 w5		100		20190627 patronin-1;hrtSi5 w6	100	20200806 new ninein,hrti5 w5	100	20201013 new ninein,ptrn1,hrtSi5 w5	0
20180529hrtSi5 w7		100		20190627 patronin-1;hrtSi5 w7	100	20200806 new ninein,hrti5 w6	0	20201013 new ninein,ptrn1,hrtSi5 w6	0
20180315 hrtSi5 w2		100		20190627 patronin-1;hrtSi5 w8	100	20200806 new ninein,hrti5 w7	100	20201013 new ninein,ptrn1,hrtSi5 w7	0
20180315 hrtSi5 w3		100		20190627 patronin-1;hrtSi5 w9	100	20200806 new ninein,hrti5 w8	91.6667	20201013 new ninein,ptrn1,hrtSi5 w8	0
20180315 hrtSi5 w4		100		20190627 patronin-1;hrtSi5 w10	100	20200806 new ninein,hrti5 w9	100	20201002 ptrn1,new ninein,hrtSi5 w1	100
20180315 hrtSi5 w5		100		20190627 patronin-1;hrtSi5 w11	100	20200806 new ninein,hrti5 w10	100	20201002 ptrn1,new ninein,hrtSi5 w2	0
20180315 hrtSi5 w6		100		20190627 patronin-1;hrtSi5 w12	0	20200806 new ninein,hrti5 w11	100	20201002 ptrn1,new ninein,hrtSi5 w3	0
20200901 hrtSi5 w1		100		20190627 patronin-1;hrtSi5 w13	0	20200806 new ninein,hrti5 w12	0	20201002 ptrn1,new ninein,hrtSi5 w4	0
20200901 hrtSi5 w2		100		20190627 patronin-1;hrtSi5 w14	0	20200806 new ninein,hrti5 w13	100	20201002 ptrn1,new ninein,hrtSi5 w5	0
20200901 hrtSi5 w3		100		20190627 patronin-1;hrtSi5 w15	100			20201002 ptrn1,new ninein,hrtSi5 w6	0
20200901 hrtSi5 w4		100		20190627 patronin-1;hrtSi5 w16	0			20201002 ptrn1,new ninein,hrtSi5 w7	100
20200901 hrtSi5 w5		100		20190627 patronin-1;hrtSi5 w17	0			20201002 ptrn1,new ninein,hrtSi5 w8	0
20200901 hrtSi5 w6		92.8571		20190627 patronin-1;hrtSi5 w18	0			20201002 ptrn1,new ninein,hrtSi5 w9	78.5714
20200901 hrtSi5 w7		87.5		20200901 ptrn-1; hrtSi5 w1	100			20201002 ptrn1,new ninein,hrtSi5 w10	0
20200901 hrtSi5 w8		100		20200901 ptrn-1; hrtSi5 w2	100
20200901 hrtSi5 w9		100		20200901 ptrn-1; hrtSi5 w4	100
20200901 hrtSi5 w10		100		20200901 ptrn-1; hrtSi5 w7	100
20200902hrtSi5 w1		100		20200901 ptrn-1; hrtSi5 w9	84.6154
20200902hrtSi5 w2		100		20200901 ptrn-1; hrtSi5 w10	100
20200902hrtSi5 w3		100		20200901 ptrn-1; hrtSi5 w11	100
20200902hrtSi5 w4		87.5		20200901 ptrn-1; hrtSi5 w12	100
20200902hrtSi5 w5		100		20200901 ptrn-1; hrtSi5 w13	100
20200902hrtSi5 w6		100
20200902hrtSi5 w7		100
20200902hrtSi5 w8		100

## Sheet: Fig2C
ant den
wildtype	minue end out (%)		noca-2(hrt28)	minue end out (%)		noca-2(hrt28);Punc-86::NOCA-2	minue end out (%)
20210301 hrtSi5 w1	100		20210301 no transgene w1	0		with transgene w3	90
20210301 hrtSi5 w2	100		20210301 no transgene w2	100		with transgene w4	100
20210301 hrtSi5 w3	92.3077		20210301 no transgene w3	100		with transgene w5	100
20210301 hrtSi5 w4	100		20210301 no transgene w4	100		with transgene w6	100
20210301 hrtSi5 w5	100		20210301 no transgene w5	93.3333		with transgene w7	100
20210301 hrtSi5 w6	100		20210301 no transgene w6	0		with transgene w8	100
20210301 hrtSi5 w7	100		20210301 no transgene w7	0		with transgene w9	100
20210301 hrtSi5 w9	100		20210301 no transgene w8	90		with transgene w10	100
20210301 hrtSi5 w10	92.5		20210301 no transgene w9	0		with transgene w12	100
20210301 hrtSi5 w11	96.9697		20210301 no transgene w10	87.5		with transgene w13	100
20210301 hrtSi5 w12	100		20210301 no transgene w11	100		with transgene w14	100
			20210301 no transgene w12	0		with transgene w15	0
			20210301 no transgene w13	90		with transgene w16	100
			20210301 no transgene w14	100		with transgene w17	100
			20210301 no transgene w15	100		with transgene w18	100
			20210301 no transgene w16	100		with transgene w19	100
			20210301 no transgene w17	100		with transgene w20	100
			20210301 no transgene w18	100		with transgene w21	100
			20210301 no transgene w19	100		with transgene w22	83.3333
			20210301 no transgene w20	87.5		with transgene w23	100
			20210301 no transgene w21	100		with transgene w24	100

## Sheet: Fig2E
	CB(%)	distal dendrites(%)		wild type	CB	distal dendrites
wild type	0	100		20201209 w1		yes
ptrn-1(tm5597)	22.5806	77.4194		20201209 w2		yes
noca-2(hrt28)	11.1111	88.8889		20201209 w3		yes
ptrn-1;noca-2	88	12		20201209 w4		yes
				20201209 w5		yes
				20201209 w6		yes
				20201209 w7		yes
				20190809w1		yes
				20190809w2		yes
				20190809w3		yes
				20190809w4		yes
				20190809w5		yes
				20190809w6		yes
				20190809w7		yes
				20190809w8		yes
				20190809w9		yes
				20190809w10		yes
				20190809w11		yes
				ptrn-1
				20201209 w1		yes
				20201209 w2		yes
				20201209 w3	yes
				20201209 w4		yes
				20201209 w5		yes
				20201209 w6		yes
				20190820w1		yes
				20190820w2		yes
				20190820w3		yes
				20190820w4		yes
				20190820w5		yes
				20190819w1		yes
				20190819w3		yes
				20190819w4		yes
				20190819w5		yes
				20190819w6		yes
				20190819w7	yes
				20190709w2	yes
				20190828w1		yes
				20190828w2		yes
				20190828w3		yes
				20190828w4	yes
				20190828w5		yes
				20190828w6		yes
				20190828w7		yes
				20190828w8		yes
				20190828w9	yes
				20190828w10	yes
				20190828w11		yes
				20190828w12		yes
				20190828w13	yes
				noca-2
				20201209w1		yes
				20201209w2		yes
				20201209w3		yes
				20201209w4		yes
				20201209w5		yes
				20201209w6		yes
				20201209w7		yes
				20201209w9		yes
				20201211w11	yes
				20201211w12		yes
				20201211w13		yes
				20201211w14	yes
				20201211w15		yes
				20201211w16		yes
				20201211w17		yes
				20201211w18		yes
				20201211w19		yes
				20201211w20		yes
				noca-2,ptrn-1
				20201103w1	yes
				20201103w2	yes
				20201103w3	yes
				20201103w4	yes
				20201103w5	yes
				20201103w6	yes
				20201103w7	yes
				20201103w8	yes
				20201103w9	yes
				20201103w10	yes
				20201209w1	yes
				20201209w2	yes
				20201209w3	yes
				20201209w4	yes
				20201209w7	yes
				20201209w8	yes
				20201209w9		yes
				20201209w10	yes
				20201209w11	yes
				20201209w12		yes
				20201209w13	yes
				20201209w14		yes
				20201209w15	yes
				20201209w16	yes
				20201209w17	yes

## Sheet: Fig3C
	distance(um)	rab-11	GIP-2
	0	1.628	0
	0.10989	2.684	11.189
	0.21978	3.03	12.823
	0.32967	2.909	14.064
	0.43956	3.9	11.014
	0.549451	5.104	8.594
	0.659341	6.818	9.599
	0.769231	9.904	15.236
	0.879121	10.832	17.198
	0.989011	12.148	15.885
	1.0989	12.813	11.464
	1.20879	13.204	8.849
	1.31868	12.786	9.267
	1.42857	11.883	9.067
	1.53846	11.428	7.768
	1.64835	12.554	8.751
	1.75824	13.241	8.863
	1.86813	13.439	8.23
	1.97802	12.916	7.448
	2.08791	11.391	7.545
	2.1978	10.403	9.108
	2.30769	10.575	12.411
	2.41758	11.33	14.995
	2.52747	12.425	17.553
	2.63736	16.322	18.563
	2.74725	20.688	17.874
	2.85714	30.112	16.81
	2.96703	43.294	19.213
	3.07692	52.75	29.005
	3.18681	65.495	44.848
	3.2967	82.57	57.935
	3.40659	113.688	65.945
	3.51648	147.805	74.208
	3.62637	170.932	92.079
	3.73626	180.897	117.725
	3.84615	181.231	142.47
	3.95604	175.811	153.304
	4.06593	166.53	149.233
	4.17582	145.335	142.483
	4.28571	112.394	129.329
	4.3956	82.142	105.801
	4.50549	60.82	82.849
	4.61538	57.252	66.534
	4.72527	54.512	51.234
	4.83516	49.67	42.664
	4.94505	45.252	39.135
	5.05495	41.258	34.554
	5.16484	36.831	30.072
	5.27473	33.32	26.193
	5.38462	30.456	21.698
	5.49451	30.92	17.586
	5.6044	33.257	11.904
	5.71429	33.98	6.595
	5.82418	31.065	6.641
	5.93407	27.335	9.864
	6.04396	24.169	15.862
	6.15385	23.192	21.326
	6.26374	24.333	24.916
	6.37363	29.16	33.014
	6.48352	35.312	45.94
	6.59341	38.631	48.582
	6.7033	37.421	39.661
	6.81319	34.448	32.803
	6.92308	28.355	29.671
	7.03297	29.64	32.196
	7.14286	30.227	33.319
	7.25275	27.938	31.901
	7.36264	23.134	30.227
	7.47253	19.463	29.407
	7.58242	18.144	27.214
	7.69231	18.33	24.919
	7.8022	18.045	20.995
	7.91209	15.638	18.522
	8.02198	13.858	16.427
	8.13187	14.212	16.197
	8.24176	13.149	16.418
	8.35165	9.912	18.532
	8.46154	7.659	24.693
	8.57143	7.143	30.965
	8.68132	7.583	36.547
	8.79121	8.536	32.15
	8.9011	9.947	26.516
	9.01099	11.103	22.279
	9.12088	11.037	20.933
	9.23077	10.372	19.278
	9.34066	9.145	15.451
	9.45055	8.414	11.972
	9.56044	8.656	11.201
	9.67033	8.569	13.796
	9.78022	8.444	17.348
	9.89011	8.479	20.344
	10	8.602	22.903
	10.1099	8.616	25.759
	10.2198	8.995	29.681
	10.3297	9.111	32.577
	10.4396	10.082	25.238
	10.5495	10.86	20.768
	10.6593	11.642	17.958
	10.7692	10.958	17.979
	10.8791	9.649	17.775
	10.989	8.448	18.767
	11.0989	8.265	23.96
	11.2088	8.393	30.581
	11.3187	9.408	34.144
	11.4286	10.087	36.63
	11.5385	10.865	33.888
	11.6484	11.118	25.042
	11.7582	10.676	18.52
	11.8681	9.791	18.418
	11.978	8.31	18.822
	12.0879	7.521	17.281
	12.1978	5.764	16.612
	12.3077	6.38	15.819
	12.4176	6.895	14.104
	12.5275	7.727	13.874
	12.6374	8.717	17.368
	12.7473	9.26	21.309
	12.8571	9.65	21.322
	12.967	10.103	18.22
	13.0769	9.724	13.063
	13.1868	10.528	17.055
	13.2967	11.486	22.975
	13.4066	12.477	25.338
	13.5165	13.188	21.967
	13.6264	13.095	16.452
	13.7363	12.598	15.092
	13.8462	12.317	16.882
	13.956	9.451	18.26
	14.0659	7.546	16.343
	14.1758	5.703	18.29
	14.2857	4.822	24.581
	14.3956	5.498	30.003
	14.5055	6.237	28.563
	14.6154	6.571	23.049
	14.7253	6.333	18.538
	14.8352	6.572	14.487
	14.9451	7.422	13.437
	15.0549	10.974	16.012
	15.1648	16.98	20.909
	15.2747	22.737	22.607
	15.3846	24.382	21.528
	15.4945	21.638	24.013
	15.6044	17.551	29.381

## Sheet: Fig3F
		cell body(%)	distal tip(%)
	wild type	0	100			wild type	CB	distal tip
	ptrn-1(tm5597)	13.3333	86.6667			20201221w1		yes
	noca-2(hrt28)	17.2414	82.7586			20201221w2		yes
	ptrn-1;noca-2	81.8182	18.1818			20201221w3		yes
						20201221w4		yes
						20201221w5		yes
						20201221w6		yes
						20201221w7		yes
						20201221w8		yes
						20201221w9		yes
						20201221w10		yes
						20201221w11		yes
						ptrn-1(tm5597)
						20201221w1		yes
						20201221w2		yes
						20201221w3		yes
						20201221w4		yes
						20201221w5	yes
						20201221w6		yes
						20201221w7		yes
						20201221w8		yes
						20201221w9		yes
						20201221w10		yes
						20201221w11		yes
						20201221w12	yes
						20201221w13		yes
						20201221w14		yes
						20201221w15		yes
						noca-2(hrt28)
						20201221w1		yes
						20201221w2	yes
						20201221w3		yes
						20201221w4		yes
						20201221w5		yes
						20201221w6		yes
						20201221w7		yes
						20201221w8		yes
						20201221w9	yes
						20201221w10		yes
						20201221w11		yes
						20201221w12		yes
						20201221w13		yes
						20201221w14		yes
						20201221w15		yes
						20201221w16		yes
						20201221w17	yes
						20201221w18		yes
						20201221w19	yes
						20201221w20		yes
						20201221w21		yes
						20201221w22		yes
						20201221w23		yes
						20201221w24	yes
						20201221w25		yes
						20201221w26		yes
						20201221w27		yes
						20201221w28		yes
						20201221w29		yes
						noca-2,ptrn-1	yes
						20201221w1	yes
						20201221w2	yes
						20201221w3	yes
						20201221w4	yes
						20201221w5	yes
						20201221w6	yes
						20201221w7		yes
						20201221w8	yes
						20201221w9		yes
						20201221w10	yes
						20201221w11	yes

## Sheet: Fig3G
					gip2 localization
	in the tip of dendrite(%)	in the CB(%)	no gip2 punta		wild type	in the tip of dendrite	in the CB	no gip2 punta
wild type	100	0	0		20201211 wild type gip2 mix597 injection w1	yes
ptrn-1(tm5597)	73.913	21.7391	4.34783		20201211 wild type gip2 mix597 injection w2	yes
noca-2(hrt28)	53.125	9.375	37.5		20201211 wild type gip2 mix597 injection w3	yes
ptrn-1;noca-2	13.0435	30.4348	56.5217		20201211 wild type gip2 mix597 injection w4	yes
					20201211 wild type gip2 mix597 injection w5	yes
					20201211 wild type gip2 mix597 injection w6	yes
					20201211 wild type gip2 mix597 injection w7	yes
					20201211 wild type gip2 mix597 injection w8	yes
					20201211 wild type gip2 mix597 injection w9	yes
					20201211 wild type gip2 mix597 injection w10	yes
					20201211 wild type gip2 mix597 injection w11	yes
					20201218 wild type gip2 mix597 injection w1	yes
					20201218 wild type gip2 mix597 injection w2	yes
					20201218 wild type gip2 mix597 injection w3	yes
					20201218 wild type gip2 mix597 injection w4	yes
					20201218 wild type gip2 mix597 injection w5	yes
					20201218 wild type gip2 mix597 injection w6	yes
					20201218 wild type gip2 mix597 injection w7	yes
					20201218 wild type gip2 mix597 injection w8	yes
					20201218 wild type gip2 mix597 injection w9	yes
					20201218 wild type gip2 mix597 injection w10	yes
					20201218 wild type gip2 mix597 injection w11	yes
					20201218 wild type gip2 mix597 injection w12	yes
					20201218 wild type gip2 mix597 injection w13	yes
					ptrn-1
					20201211ptrn-1,gip2 mix597 injection w1			yes
					20201211ptrn-1,gip2 mix597 injection w2	yes
					20201211ptrn-1,gip2 mix597 injection w3		yes
					20201211ptrn-1,gip2 mix597 injection w4	yes
					20201211ptrn-1,gip2 mix597 injection w5		yes
					20201211ptrn-1,gip2 mix597 injection w6	yes
					20201203ptrn-1,gip2 mix597 injection w1	yes
					20201203ptrn-1,gip2 mix597 injection w2	yes
					20201218ptrn-1,gip2 mix597 injection w1	yes
					20201218ptrn-1,gip2 mix597 injection w2	yes
					20201218ptrn-1,gip2 mix597 injection w3	yes
					20201218ptrn-1,gip2 mix597 injection w4	yes
					20201218ptrn-1,gip2 mix597 injection w5	yes
					20201218ptrn-1,gip2 mix597 injection w6	yes
					20201218ptrn-1,gip2 mix597 injection w7	yes
					20201218ptrn-1,gip2 mix597 injection w8	yes
					20201218ptrn-1,gip2 mix597 injection w9		yes
					20201218ptrn-1,gip2 mix597 injection w10	yes
					20201218ptrn-1,gip2 mix597 injection w11	yes
					20201218ptrn-1,gip2 mix597 injection w12		yes
					20201218ptrn-1,gip2 mix597 injection w13		yes
					20201218ptrn-1,gip2 mix597 injection w14	yes
					20201218ptrn-1,gip2 mix597 injection w15	yes
					noca-2
					20201211noca-2,gip2 mix597 injection w1			yes
					20201211noca-2,gip2 mix597 injection w2	yes
					20201211noca-2,gip2 mix597 injection w3		yes
					20201211noca-2,gip2 mix597 injection w4	yes
					20201211noca-2,gip2 mix597 injection w5	yes
					20201211noca-2,gip2 mix597 injection w6	yes
					20201211noca-2,gip2 mix597 injection w7	yes
					20201211noca-2,gip2 mix597 injection w8			yes
					20201211noca-2,gip2 mix597 injection w9			yes
					20201211noca-2,gip2 mix597 injection w10	yes
					20201211noca-2,gip2 mix597 injection w11			yes
					20201130 noca-2,gip2 mix597 injection w1	yes
					20201218 noca-2,gip2 mix597 injection w1			yes
					20201218 noca-2,gip2 mix597 injection w2			yes
					20201218 noca-2,gip2 mix597 injection w3	yes
					20201218 noca-2,gip2 mix597 injection w4	yes
					20201218 noca-2,gip2 mix597 injection w5	yes
					20201218 noca-2,gip2 mix597 injection w6		yes
					20201218 noca-2,gip2 mix597 injection w7			yes
					20201218 noca-2,gip2 mix597 injection w8		yes
					20201218 noca-2,gip2 mix597 injection w9	yes
					20201218 noca-2,gip2 mix597 injection w10			yes
					20201218 noca-2,gip2 mix597 injection w11			yes
					20201218 noca-2,gip2 mix597 injection w12	yes
					20201218 noca-2,gip2 mix597 injection w13	yes
					20201218 noca-2,gip2 mix597 injection w14	yes
					20201218 noca-2,gip2 mix597 injection w15	yes
					20201218 noca-2,gip2 mix597 injection w16	yes
					20201218 noca-2,gip2 mix597 injection w17			yes
					20201218 noca-2,gip2 mix597 injection w18	yes
					20201218 noca-2,gip2 mix597 injection w19			yes
					20201218 noca-2,gip2 mix597 injection w20			yes
					noca-2,ptrn-1
					20201203 noca-2,ptrn-1 gip2 mix597 injection w1	yes
					20201203 noca-2,ptrn-1 gip2 mix597 injection w2			yes
					20201203 noca-2,ptrn-1 gip2 mix597 injection w3			yes
					20201203 noca-2,ptrn-1 gip2 mix597 injection w4		yes
					20201203 noca-2,ptrn-1 gip2 mix597 injection w5	yes
					20201203 noca-2,ptrn-1 gip2 mix597 injection w6			yes
					20201211 noca-2,ptrn-1 gip2 mix597 injection w1			yes
					20201211 noca-2,ptrn-1 gip2 mix597 injection w2			yes
					20201211 noca-2,ptrn-1 gip2 mix597 injection w3			yes
					20201218 noca-2,ptrn-1 gip2 mix597 injection w1		yes
					20201218 noca-2,ptrn-1 gip2 mix597 injection w2			yes
					20201218 noca-2,ptrn-1 gip2 mix597 injection w3			yes
					20201218 noca-2,ptrn-1 gip2 mix597 injection w4			yes
					20201218 noca-2,ptrn-1 gip2 mix597 injection w5	yes
					20201218 noca-2,ptrn-1 gip2 mix597 injection w6		yes
					20201218 noca-2,ptrn-1 gip2 mix597 injection w7			yes
					20201218 noca-2,ptrn-1 gip2 mix597 injection w8		yes
					20201218 noca-2,ptrn-1 gip2 mix597 injection w9		yes
					20201218 noca-2,ptrn-1 gip2 mix597 injection w10			yes
					20201218 noca-2,ptrn-1 gip2 mix597 injection w11			yes
					20201218 noca-2,ptrn-1 gip2 mix597 injection w12		yes
					20201218 noca-2,ptrn-1 gip2 mix597 injection w13			yes
					20201218 noca-2,ptrn-1 gip2 mix597 injection w15		yes

## Sheet: Fig3H
	GIP2 in proximal
		wild type	ptrn-1	noca2	ptrn-1,noca2
	w1	16	11	0	0
	w2	9	11	0	0
	w3	13	13	9	0
	w4	15	11	0	0
	w5	10	5	13	16
	w6	21	0	0	0
	w7		10	0	0
	w8	7	9	0	0
	w9	8	3	13	0
	w10	10	11	0	0
	w11	11	0	0	0
	w12	12	0	8	0
	w13	9	0	9	0
	w14		12	7	0
	w15		13	4	0
	w16			7
	w17			0
	w18			10
	w19			0

[truncated: 25 more sheets: Fig3I, Fig4D, Fig4F, Fig4H, Fig1S.A, Fig1S.B, Fig1S.D, Fig2S.A, Fig3S.B, Fig3S.D, Fig3S.F, Fig3S.G, Fig3S.I, Fig3S.J, Fig3S.K, Fig4S.A, Fig4S.B, Fig4S.D, Fig5S.B, Fig5S.C …]
